# Supplementary material for: Increased CD4+CD8+ Double Positive T Cells during Hantaan Virus Infection
Source: Viruses. 2022 Oct 13;14(10):2243. doi: 10.3390/v14102243 (PMC9611689; doi:10.3390/v14102243)
Supplement: Supplementary file 1 [file viruses-14-02243-s001.zip]

Archive with 1 entries (1 files):
- viruses-1909936-supplementary.pdf
